# Supplementary material for: AI-Driven Patient Education in Chronic Kidney Disease: Evaluating Chatbot Responses against Clinical Guidelines
Source: Diseases. 2024 Aug 16;12(8):185. doi: 10.3390/diseases12080185 (PMC11353724; doi:10.3390/diseases12080185)
Supplement: Supplementary file 1 [file diseases-12-00185-s001.zip]

Archive with 1 entries (1 files):
- diseases-3088286-supplementary.pdf
